# Supplementary material for: First Molecular Evidence of the Presence of Avian Astroviruses in Turkey Flocks of Ecuador Through the Standardization of RT-qPCR Assays Based on SYBR Green
Source: Viruses. 2026 Mar 1;18(3):308. doi: 10.3390/v18030308 (PMC13030882; doi:10.3390/v18030308)
Supplement: Supplementary file 1 [file viruses-18-00308-s001.zip]

Archive with 1 entries (1 files):
- viruses-4129755-supplementary-Resub.xlsx
