# Supplementary material for: First Molecular Evidence of the Presence of Avian Astroviruses in Turkey Flocks of Ecuador Through the Standardization of RT-qPCR Assays Based on SYBR Green
Source: Viruses. 2026 Mar 1;18(3):308. doi: 10.3390/v18030308 (PMC13030882; doi:10.3390/v18030308)
Supplement: Supplementary file 1 [file viruses-18-00308-s001.zip › viruses-4129755-supplementary-Resub.xlsx]

## Sheet: DATA - Table S1
STATUS	SAMPLE	ANV		TASTV-1		TASTV-2		AGE (DAYS)
		qPCR status	Viral load	qPCR status	Viral load	qPCR status	Viral load
With enteric symptoms	1	Positive	4.22 × 10⁵	Positive	2.48x10^5	Positive	1.94x10^2	≤10
	2	Positive	5.00 × 10⁴	Negative	0	Negative	0	≤10
	3	Positive	5.00 × 10⁴	Negative	0	Negative	0	≤10
	4	Positive	5.00 × 10⁴	Negative	0	Negative	0	≤10
	5	Positive	5.00 × 10⁴	Negative	0	Negative	0	≤10
	6	Positive	5.60 × 10⁴	Negative	0	Negative	0	≤10
	7	Positive	4.83441e+07	Positive	5850000	Negative	0	>10 to ≤90
	8	Positive	1.35771e+07	Positive	100000	Negative	0	>10 to ≤90
	9	Positive	6.53849e+07	Positive	50000	Negative	0	>10 to ≤90
	10	Positive	3.76521e+08	Positive	40000	Positive	6.05176e+09	>10 to ≤90
	11	Positive	1.12078e+07	Negative	0	Positive	1.63195e+10	>10 to ≤90
	12	Positive	1.12081e+07	Negative	0	Positive	1.20269e+09	>10 to ≤90
	13	Positive	4.21298e+08	Negative	0	Positive	3.0499e+09	>10 to ≤90
	14	Positive	8.30784e+07	Negative	0	Positive	5.99151e+09	>10 to ≤90
	15	Positive	7.00039e+06	Negative	0	Positive	8.89079e+10	>10 to ≤90
	16	Positive	5.29864e+07	Negative	0	Positive	3.60053e+10	>10 to ≤90
	17	Positive	7.08571e+06	Negative	0	Positive	5.2718e+09	>10 to ≤90
	18	Positive	7.05302e+06	Negative	0	Positive	1.69035e+10	>10 to ≤90
	19	Positive	2.90448e+07	Negative	0	Positive	8.64759e+09	>10 to ≤90
	20	Positive	389986	Negative	0	Positive	1.93754e+09	>10 to ≤90
	21	Positive	568405	Negative	0	Positive	2.50309e+09	>10 to ≤90
	22	Positive	5.81441e+06	Negative	0	Positive	1.90916e+09	>10 to ≤90
	23	Positive	2.3614e+06	Negative	0	Positive	6.07819e+09	>10 to ≤90
	24	Positive	3.35625e+07	Negative	0	Positive	8.17474e+09	>10 to ≤90
	25	Positive	2.91208e+06	Negative	0	Positive	7.89804e+08	>10 to ≤90
	26	Positive	1.06216e+06	Negative	0	Positive	2.42252e+10	>10 to ≤90
	27	Positive	3.35698e+08	Negative	0	Positive	7.06929e+09	>10 to ≤90
	28	Positive	1.13971e+07	Negative	0	Positive	5.55505e+09	>10 to ≤90
	29	Positive	2.04907e+07	Negative	0	Positive	4.56021e+09	>10 to ≤90
	30	Positive	1.03605e+06	Negative	0	Positive	4.55126e+10	>10 to ≤90
	31	Positive	6.0264e+06	Negative	0	Positive	5.39071e+09	>10 to ≤90
	32	Positive	2.23485e+07	Negative	0	Positive	5.43657e+09	>10 to ≤90
	33	Positive	1.79128e+06	Negative	0	Positive	1.60017e+10	>10 to ≤90
	34	Positive	3.79516e+07	Negative	0	Positive	6.75557e+09	>10 to ≤90
	35	Positive	5.38511e+06	Negative	0	Positive	1.72846e+10	>10 to ≤90
	36	Positive	9.98943e+06	Negative	0	Positive	7.50527e+09	>10 to ≤90
	37	Positive	5.37362e+06	Negative	0	Positive	7.32083e+09	>10 to ≤90
	38	Positive	7.27396e+08	Negative	0	Positive	2.85568e+10	>10 to ≤90
	39	Positive	1.74253e+07	Negative	0	Positive	6.27905e+09	>10 to ≤90
	40	Positive	2.15867e+06	Negative	0	Positive	2.29361e+09	>10 to ≤90
	41	Positive	9.2759e+07	Negative	0	Positive	1.492e+09	>10 to ≤90
	42	Positive	1.55773e+06	Negative	0	Positive	7.23678e+09	>10 to ≤90
	43	Positive	2.71844e+07	Negative	0	Positive	2.12072e+09	>10 to ≤90
	44	Positive	355431	Negative	0	Positive	1.66013e+10	>10 to ≤90
	45	Positive	1.25677e+06	Negative	0	Positive	9.4408e+09	>10 to ≤90
	46	Positive	2.65396e+07	Negative	0	Positive	4.65671e+09	>10 to ≤90
	47	Positive	7.84019e+07	Negative	0	Positive	3.08494e+09	>10 to ≤90
	48	Positive	2.52204e+07	Negative	0	Positive	6.19461e+09	>10 to ≤90
	49	Positive	1.42053e+07	Negative	0	Positive	1.37569e+10	>10 to ≤90
	50	Positive	9.80319e+06	Negative	0	Positive	1.89223e+10	>10 to ≤90
	51	Positive	930411	Negative	0	Positive	1.61317e+09	>10 to ≤90
	52	Positive	4.24281e+06	Negative	0	Positive	6.62255e+10	>10 to ≤90
	53	Positive	7.1252e+06	Negative	0	Positive	3.11739e+09	>10 to ≤90
	54	Positive	1.48288e+08	Negative	0	Positive	1.63653e+09	>10 to ≤90
	55	Positive	3.55931e+07	Negative	0	Positive	4.3548e+10	>10 to ≤90
	56	Positive	526678	Negative	0	Positive	2.91019e+10	>10 to ≤90
	57	Positive	3.42293e+07	Negative	0	Positive	2.07973e+10	>10 to ≤90
	58	Positive	8.28752e+06	Negative	0	Positive	3.00584e+09	>10 to ≤90
	59	Positive	4.62313e+06	Negative	0	Positive	2.43956e+10	>10 to ≤90
	60	Positive	6.08412e+07	Negative	0	Positive	5.92705e+09	>10 to ≤90
	61	Positive	1.4074e+08	Negative	0	Positive	1.2704e+09	>10 to ≤90
	62	Positive	1.15293e+08	Negative	0	Positive	3.02048e+09	>10 to ≤90
	63	Positive	3.3417e+06	Negative	0	Positive	1.48695e+09	>10 to ≤90
	64	Positive	9.64549e+06	Negative	0	Positive	1.99611e+10	>10 to ≤90
	65	Positive	3.47244e+07	Negative	0	Positive	2.7648e+10	>10 to ≤90
	66	Positive	1.25965e+08	Negative	0	Positive	1.94268e+09	>10 to ≤90
	67	Positive	6.8659e+06	Negative	0	Positive	5.60413e+09	>10 to ≤90
	68	Positive	1.23493e+07	Negative	0	Positive	23700000000	>10 to ≤90
	69	Positive	1.95863e+06	Negative	0	Negative	0	>10 to ≤90
	70	Positive	1.6364e+06	Negative	0	Negative	0	>10 to ≤90
	71	Positive	9.09188e+07	Negative	0	Negative	0	>10 to ≤90
	72	Positive	2.69723e+08	Negative	0	Negative	0	>10 to ≤90
	73	Positive	1.55008e+07	Negative	0	Negative	0	>10 to ≤90
	74	Positive	1.33217e+08	Negative	0	Negative	0	>10 to ≤90
	75	Positive	3.68991e+07	Negative	0	Negative	0	>10 to ≤90
	76	Positive	4.92673e+06	Negative	0	Negative	0	>10 to ≤90
	77	Positive	3.68814e+07	Negative	0	Negative	0	>10 to ≤90
	78	Positive	3.87993e+08	Negative	0	Negative	0	>10 to ≤90
	79	Positive	1.66642e+07	Negative	0	Negative	0	>10 to ≤90
	80	Positive	4.09199e+08	Negative	0	Negative	0	>10 to ≤90
	81	Positive	179020	Negative	0	Negative	0	>10 to ≤90
	82	Positive	9.26399e+07	Negative	0	Negative	0	>10 to ≤90
	83	Positive	2.13064e+07	Negative	0	Negative	0	>10 to ≤90
	84	Positive	9.84437e+06	Negative	0	Negative	0	>10 to ≤90
	85	Positive	2.15082e+07	Negative	0	Negative	0	>10 to ≤90
	86	Positive	336142	Negative	0	Negative	0	>10 to ≤90
	87	Positive	1.15371e+07	Negative	0	Negative	0	>10 to ≤90
	88	Positive	3.65668e+07	Negative	0	Negative	0	>10 to ≤90
	89	Positive	3.44021e+08	Negative	0	Negative	0	>10 to ≤90
	90	Positive	6.34949e+06	Negative	0	Negative	0	>10 to ≤90
	91	Positive	3.55348e+06	Negative	0	Negative	0	>10 to ≤90
	92	Positive	6.56269e+06	Negative	0	Negative	0	>10 to ≤90
	93	Positive	1.11689e+08	Negative	0	Negative	0	>10 to ≤90
	94	Positive	3.45503e+07	Negative	0	Negative	0	>10 to ≤90
	95	Positive	6.20524e+06	Negative	0	Negative	0	>10 to ≤90
	96	Positive	4.99713e+07	Negative	0	Negative	0	>10 to ≤90
	97	Positive	2.17382e+07	Negative	0	Negative	0	>10 to ≤90
	98	Positive	1.24239e+08	Negative	0	Negative	0	>10 to ≤90
	99	Positive	4.3965e+06	Negative	0	Negative	0	>10 to ≤90
	100	Positive	9.29606e+06	Negative	0	Negative	0	>10 to ≤90
	101	Positive	8.17188e+06	Negative	0	Negative	0	>10 to ≤90
	102	Positive	958760	Negative	0	Negative	0	>10 to ≤90
	103	Positive	3.23675e+07	Negative	0	Negative	0	>10 to ≤90
	104	Positive	3.01754e+07	Negative	0	Negative	0	>10 to ≤90
	105	Positive	1.80861e+07	Negative	0	Negative	0	>10 to ≤90
	106	Positive	1.11981e+07	Negative	0	Negative	0	>10 to ≤90
	107	Positive	1.05567e+06	Negative	0	Negative	0	>10 to ≤90
	108	Positive	7.71853e+06	Negative	0	Negative	0	>10 to ≤90
	109	Positive	9.02037e+06	Negative	0	Negative	0	>10 to ≤90
	110	Positive	3.59794e+06	Negative	0	Negative	0	>10 to ≤90
	111	Positive	1.29662e+07	Negative	0	Negative	0	>10 to ≤90
	112	Positive	4.01658e+07	Negative	0	Negative	0	>10 to ≤90
	113	Positive	7.78436e+08	Negative	0	Negative	0	>10 to ≤90
	114	Positive	2.53828e+07	Negative	0	Negative	0	>10 to ≤90
	115	Positive	2.99646e+07	Negative	0	Negative	0	>10 to ≤90
	116	Positive	1.54255e+07	Negative	0	Negative	0	>10 to ≤90
	117	Positive	385726	Negative	0	Negative	0	>10 to ≤90
	118	Positive	1.69775e+07	Negative	0	Negative	0	>10 to ≤90
	119	Positive	2.01938e+07	Negative	0	Negative	0	>10 to ≤90
	120	Positive	2.46858e+09	Negative	0	Negative	0	>10 to ≤90
	121	Positive	1.21848e+07	Negative	0	Negative	0	>10 to ≤90
	122	Positive	3.27208e+07	Negative	0	Negative	0	>10 to ≤90
	123	Positive	1.67014e+07	Negative	0	Negative	0	>10 to ≤90
	124	Positive	1.72903e+06	Negative	0	Negative	0	>10 to ≤90
	125	Positive	89200000000	Negative	0	Negative	0	>10 to ≤90
	126	Positive	30054.4	Negative	0	Negative	0	>90
	127	Positive	1.93713e+06	Negative	0	Negative	0	>90
	128	Positive	464160	Negative	0	Negative	0	>90
	129	Positive	12957.6	Negative	0	Negative	0	>90
	130	Positive	82853.3	Negative	0	Negative	0	>90
	131	Positive	7.1663e+06	Negative	0	Negative	0	>90
	132	Positive	2056.31	Negative	0	Negative	0	>90
	133	Positive	111770	Negative	0	Negative	0	>90
	134	Positive	3.31477e+06	Positive	90000	Negative	0	>90
	135	Positive	46562.3	Positive	10000	Negative	0	>90
	136	Positive	67795.7	Positive	9999	Negative	0	>90
	137	Positive	218078	Positive	1	Negative	0	>90
	138	Positive	5.20331e+06	Negative	0	Negative	0	>90
	139	Positive	73439.9	Negative	0	Negative	0	>90
	140	Positive	108452	Negative	0	Negative	0	>90
	141	Positive	110561	Negative	0	Negative	0	>90
	142	Positive	2.17231e+07	Negative	0	Negative	0	>90
	143	Positive	2.09071e+07	Negative	0	Negative	0	>90
	144	Positive	1.9633e+06	Negative	0	Negative	0	>90
	145	Positive	570575	Negative	0	Negative	0	>90
	146	Positive	1.15172e+06	Negative	0	Negative	0	>90
	147	Positive	5.19648e+06	Negative	0	Negative	0	>90
	148	Positive	40552.8	Negative	0	Negative	0	>90
	149	Positive	2.76814e+06	Negative	0	Negative	0	>90
	150	Positive	21466.9	Negative	0	Negative	0	>90
	151	Positive	73609.1	Negative	0	Negative	0	>90
	152	Positive	1.61725e+06	Negative	0	Negative	0	>90
	153	Positive	15133.5	Negative	0	Negative	0	>90
	154	Positive	199165	Negative	0	Negative	0	>90
	155	Positive	47028.9	Negative	0	Negative	0	>90
	156	Positive	158069	Negative	0	Negative	0	>90
	157	Positive	977.354	Negative	0	Negative	0	>90
	158	Positive	7623.27	Negative	0	Negative	0	>90
	159	Positive	65008.5	Negative	0	Negative	0	>90
	160	Positive	1.68445e+06	Negative	0	Negative	0	>90
	161	Positive	186233	Negative	0	Negative	0	>90
	162	Positive	265062	Negative	0	Negative	0	>90
	163	Positive	1.0439e+06	Negative	0	Negative	0	>90
	164	Positive	45385.8	Negative	0	Negative	0	>90
	165	Positive	464762	Negative	0	Negative	0	>90
	166	Positive	52643.3	Negative	0	Negative	0	>90
	167	Positive	8322.25	Negative	0	Negative	0	>90
	168	Positive	120599	Negative	0	Negative	0	>90
	169	Positive	830380	Negative	0	Negative	0	>90
	170	Positive	518764	Negative	0	Negative	0	>90
	171	Positive	257395	Negative	0	Negative	0	>90
	172	Positive	2.63558e+07	Negative	0	Negative	0	>90
	173	Positive	601903	Negative	0	Negative	0	>90
	174	Positive	1.86636e+06	Negative	0	Negative	0	>90
	175	Positive	2.31687e+07	Negative	0	Negative	0	>90
	176	Positive	19808.3	Negative	0	Negative	0	>90
	177	Positive	33006.2	Negative	0	Negative	0	>90
	178	Positive	7340000000	Negative	0	Negative	0	>90
	179	Negative	0	Negative	0	Negative	0	>10 to ≤90
	180	Negative	0	Negative	0	Negative	0	>10 to ≤90
	181	Negative	0	Negative	0	Negative	0	>10 to ≤90
	182	Negative	0	Negative	0	Negative	0	>10 to ≤90
	183	Negative	0	Negative	0	Negative	0	>10 to ≤90
	184	Negative	0	Negative	0	Negative	0	>10 to ≤90
	185	Negative	0	Negative	0	Negative	0	>10 to ≤90
	186	Negative	0	Negative	0	Negative	0	>10 to ≤90
	187	Negative	0	Negative	0	Negative	0	>10 to ≤90
	188	Negative	0	Negative	0	Negative	0	>10 to ≤90
	189	Negative	0	Negative	0	Negative	0	>10 to ≤90
	190	Negative	0	Negative	0	Negative	0	>10 to ≤90
	191	Negative	0	Negative	0	Negative	0	>10 to ≤90
	192	Negative	0	Negative	0	Negative	0	>10 to ≤90
	193	Negative	0	Negative	0	Negative	0	>10 to ≤90
	194	Negative	0	Negative	0	Negative	0	>90
	195	Negative	0	Negative	0	Negative	0	>90
	196	Negative	0	Negative	0	Negative	0	>90
	197	Negative	0	Negative	0	Negative	0	>90
	198	Negative	0	Negative	0	Negative	0	>90
	199	Negative	0	Negative	0	Negative	0	>90
	200	Negative	0	Negative	0	Negative	0	>90
Apparently healthy	201	Negative	0	Negative	0	Negative	0	≤10
	202	Negative	0	Negative	0	Negative	0	≤10
	203	Negative	0	Negative	0	Negative	0	≤10
	204	Negative	0	Negative	0	Negative	0	≤10
	205	Negative	0	Negative	0	Negative	0	≤10
	206	Negative	0	Negative	0	Negative	0	≤10
	207	Negative	0	Negative	0	Negative	0	≤10
	208	Negative	0	Negative	0	Negative	0	≤10
	209	Negative	0	Negative	0	Negative	0	≤10
	210	Negative	0	Negative	0	Negative	0	≤10
	211	Negative	0	Negative	0	Negative	0	≤10
	212	Negative	0	Negative	0	Negative	0	≤10
	213	Negative	0	Negative	0	Negative	0	≤10
	214	Negative	0	Negative	0	Negative	0	≤10
	215	Negative	0	Negative	0	Negative	0	≤10
	216	Negative	0	Negative	0	Negative	0	≤10
	217	Negative	0	Negative	0	Negative	0	≤10
	218	Negative	0	Negative	0	Negative	0	≤10
	219	Negative	0	Negative	0	Negative	0	≤10
	220	Negative	0	Negative	0	Negative	0	≤10
	221	Negative	0	Negative	0	Negative	0	≤10
	222	Negative	0	Negative	0	Negative	0	≤10
	223	Negative	0	Negative	0	Negative	0	≤10
	224	Negative	0	Negative	0	Negative	0	≤10
	225	Negative	0	Negative	0	Negative	0	≤10
	226	Negative	0	Negative	0	Negative	0	≤10
	227	Negative	0	Negative	0	Negative	0	≤10
	228	Negative	0	Negative	0	Negative	0	≤10
	229	Negative	0	Negative	0	Negative	0	≤10
	230	Negative	0	Negative	0	Negative	0	≤10
	231	Negative	0	Negative	0	Negative	0	≤10
	232	Negative	0	Negative	0	Negative	0	≤10
	233	Negative	0	Negative	0	Negative	0	≤10
	234	Negative	0	Negative	0	Negative	0	≤10
	235	Negative	0	Negative	0	Negative	0	≤10
	236	Negative	0	Negative	0	Negative	0	≤10
	237	Negative	0	Negative	0	Negative	0	≤10
	238	Negative	0	Negative	0	Negative	0	≤10
	239	Negative	0	Negative	0	Negative	0	≤10
	240	Negative	0	Negative	0	Negative	0	≤10
	241	Negative	0	Negative	0	Negative	0	≤10
	242	Negative	0	Negative	0	Negative	0	≤10
	243	Negative	0	Negative	0	Negative	0	≤10
	244	Negative	0	Negative	0	Negative	0	≤10
	245	Negative	0	Negative	0	Negative	0	≤10
	246	Negative	0	Negative	0	Negative	0	≤10
	247	Negative	0	Negative	0	Negative	0	≤10
	248	Negative	0	Negative	0	Negative	0	≤10
	249	Negative	0	Negative	0	Negative	0	≤10
	250	Negative	0	Negative	0	Negative	0	≤10
